# Supplementary material for: Inoculation with Ericoid Mycorrhizal Associations Alleviates Drought Stress in Lowland and Upland Velvetleaf Blueberry (Vaccinium myrtilloides) Seedlings
Source: Plants (Basel). 2021 Dec 16;10(12):2786. doi: 10.3390/plants10122786 (PMC8704242; doi:10.3390/plants10122786)
Supplement: Supplementary file 1 [file plants-10-02786-s001.zip]

Archive with 1 entries (1 files):
- plants-1458617-supplementary.pdf
